# Supplementary material for: Many continuous variables should be analyzed using the relative scale: a case study of β2-agonists for preventing exercise-induced bronchoconstriction
Source: Syst Rev. 2019 Nov 19;8:282. doi: 10.1186/s13643-019-1183-5 (PMC6865024; doi:10.1186/s13643-019-1183-5)
Supplement: Supplementary file 2 — Additional file 2. The data sets used in this analysis, calculation of the 95% CIs for the ratios in Table 3, measurements from published figures to yield numerical extracted FEV1 values. [file 13643_2019_1183_MOESM2_ESM.xlsx]

## Sheet: Cover
	Many continuous variables should be analyzed using the relative scale: a case study of beta2-agonists for preventing exercise-induced bronchoconstriction
	Harri Hemilä and Jan Friedrich
	Additional file 2
	Published in Systematic Reviews
	https://systematicreviewsjournal.biomedcentral.com
	7 Aug 2019

## Sheet: PrimaryData_IPD
		Decline in FEV1 after exercise						From Table 2
								bAgon value is the mean
								of the Diskus and MDI values
Study	ID	bAgon	Placebo	Diff	Type			Diskus	MDI			bAgonist	Placebo	Diskus	MDI			No of part		Salbutamol	Salmeterol	Terbutaline	Reproterol	Bitolterol	Metaproterenol
Anderson2001	705	7.85	25.8	17.95	salbutamol			3.1	12.6		Means:	10.9685	39.4037	13.4222	8.51481			27		27
Anderson2001	709	8.7	61.6	52.9	salbutamol			5.8	11.6		SD:		17.5789	13.2252	13.7505
Anderson2001	713	5.2	18.3	13.1	salbutamol			5.5	4.9
Anderson2001	716	32.45	50.1	17.65	salbutamol			35.2	29.7
Anderson2001	717	0	33.8	33.8	salbutamol			0	0
Anderson2001	718	1.15	14.1	12.95	salbutamol			3.3	-1
Anderson2001	719	4.95	32.4	27.45	salbutamol			4.8	5.1
Anderson2001	720	16.25	15.3	-0.95	salbutamol			22.3	10.2
Anderson2001	721	2	31.5	29.5	salbutamol			3.5	0.5
Anderson2001	722	1	24.2	23.2	salbutamol			2	0
Anderson2001	723	14.25	59.2	44.95	salbutamol			28.5	0
Anderson2001	746	19.3	25.6	6.3	salbutamol			38.6	0
Anderson2001	747	14	32.4	18.4	salbutamol			14.4	13.6
Anderson2001	749	10.8	45.3	34.5	salbutamol			6.8	14.8
Anderson2001	764	7.45	37.1	29.65	salbutamol			7.1	7.8
Anderson2001	770	-3	52.5	55.5	salbutamol			0	-6
Anderson2001	772	5	40.2	35.2	salbutamol			10	0
Anderson2001	774	53.65	71.1	17.45	salbutamol			49.9	57.4
Anderson2001	777	4.3	40.6	36.3	salbutamol			8	0.6
Anderson2001	778	9.8	50.6	40.8	salbutamol			16.1	3.5
Anderson2001	783	18.2	45.4	27.2	salbutamol			14.4	22
Anderson2001	785	33.35	60	26.65	salbutamol			32.1	34.6
Anderson2001	729	0.8	9.7	8.9	salbutamol			2.6	-1
Anderson2001	732	7.75	60.7	52.95	salbutamol			8.7	6.8
Anderson2001	735	7.8	55.2	47.4	salbutamol			13.8	1.8
Anderson2001	737	12	59.6	47.6	salbutamol			22.6	1.4
Anderson2001	738	1.15	11.6	10.45	salbutamol			3.3	-1
	Mean	10.9685	39.4037				Means:	13.4222	8.51481
	SD	12.3176	17.5789				SD	13.2252	13.7505			Absolute	Relative
													scale
							Correlation	Discus	0.461191		Difference	28.4352	0.721637
							with placebo	MDI	0.464251		STDEV	15.5348
								Mean	0.50665		SE	2.98968	0.0758731
Boner1994	1	27	10	-17	salbutamol													15		15
Boner1994	2	-3	2	5	salbutamol
Boner1994	3	27	34	7	salbutamol
Boner1994	4	10	21	11	salbutamol			From Table 3
Boner1994	5	0	3	3	salbutamol
Boner1994	6	7	0	-7	salbutamol
Boner1994	7	-4	-1	3	salbutamol
Boner1994	8	-1	20	21	salbutamol
Boner1994	9	1	3	2	salbutamol
Boner1994	10	-5	9	14	salbutamol
Boner1994	11	-1	16	17	salbutamol
Boner1994	12	16	8	-8	salbutamol
Boner1994	13	18	24	6	salbutamol
Boner1994	14	50	23	-27	salbutamol
Boner1994	17	1	45	44	salbutamol
	Mean	9.53333	14.4667						Correlation		Means:	9.53333	14.4667
	SD	15.5328	13.3944						0.344786		SD:	15.5328	13.3944
												Absolute	Relative
													scale
											Difference	4.93333	0.341014
											STDEV	16.6496
											SE	4.29891	0.29716
de Benedictis 1996	1	6	35	29	salmeterol													12			12
de Benedictis 1996	2	10	48	38	salmeterol
de Benedictis 1996	3	0	30	30	salmeterol
de Benedictis 1996	4	0	35	35	salmeterol			From Table 2: 1 hour test SLM50
de Benedictis 1996	5	5	19	14	salmeterol
de Benedictis 1996	6	3	61	58	salmeterol
de Benedictis 1996	7	4	19	15	salmeterol
de Benedictis 1996	8	6	60	54	salmeterol
de Benedictis 1996	9	3	27	24	salmeterol
de Benedictis 1996	10	3	54	51	salmeterol
de Benedictis 1996	11	8	20	12	salmeterol
de Benedictis 1996	12	0	28	28	salmeterol
	Mean	4	36.3333						Correlation		Means:	4	36.3333
	SD	3.1909	15.6224						0.114891		SD:	3.1909	15.6224
												Absolute	Relative
													scale
											Difference	32.3333	0.889908
											STDEV	15.5817
											SE	4.49804	0.123799
de Benedictis 1998	1	3	39	36	salbutamol													12		12
de Benedictis 1998	2	3	26	23	salbutamol
de Benedictis 1998	3	3	65	62	salbutamol
de Benedictis 1998	4	13	16	3	salbutamol
de Benedictis 1998	5	0	0	0	salbutamol
de Benedictis 1998	6	5	11	6	salbutamol
de Benedictis 1998	7	0	11	11	salbutamol
de Benedictis 1998	8	0	28	28	salbutamol
de Benedictis 1998	9	0	52	52	salbutamol
de Benedictis 1998	10	12	33	21	salbutamol
de Benedictis 1998	11	2	15	13	salbutamol
de Benedictis 1998	12	4	13	9	salbutamol
	Mean	3.75	25.75						Correlation		Means:	3.75	25.75
	SD	4.43386	18.9119						-0.0300853		SD:	4.43386	18.9119
												Absolute	Relative
													scale
											Difference	22	0.854369
											STDEV	19.5541
											SE	5.64479	0.219215
Debelic1988	1	9.1	50	40.9	reproterol													16					16
Debelic1988	2	-22	34.4	56.4	reproterol
Debelic1988	3	-9.7	23.1	32.8	reproterol
Debelic1988	4	-16	21.1	37.1	reproterol
Debelic1988	5	0	53.3	53.3	reproterol
Debelic1988	6	3	37.1	34.1	reproterol
Debelic1988	7	-23.1	56.7	79.8	reproterol
Debelic1988	8	14.3	45.2	30.9	reproterol
Debelic1988	9	66.7	82.4	15.7	reproterol			Lowest placebo decrease
Debelic1988	10	15.9	25.8	9.9	reproterol
Debelic1988	11	29.4	56.3	26.9	reproterol
Debelic1988	12	22.6	52.8	30.2	reproterol
Debelic1988	13	-16.7	-2.4	14.3	reproterol			Highest placebo increase
Debelic1988	14	29.1	7	-22.1	reproterol
Debelic1988	15	58.3	37.5	-20.8	reproterol
Debelic1988	16	40.9	36.4	-4.5	reproterol
	Mean	12.6125	38.5437						Correlation		Means:	12.6125	38.5437
	SD	27.5597	20.9227						0.40233		SD:	27.5597	20.9227
												Absolute	Relative
													scale
											Difference	25.9312	0.672774
											STDEV	27.0797
											SE	6.76992	0.175642
Dinh Xuan 1989	1	-5.59939	44.2162	49.8156	terbutaline			See sheet Figs_IPD for the extraction and calculation of the FEV1 declines										10				10
Dinh Xuan 1989	2	-2.83811	38.5809	41.4191	terbutaline
Dinh Xuan 1989	3	-1.54201	49.2879	50.8299	terbutaline
Dinh Xuan 1989	4	-1.88012	47.2592	49.1393	terbutaline
Dinh Xuan 1989	5	-1.48566	60.333	61.8186	terbutaline
Dinh Xuan 1989	6	-2.28922	17.9458	20.2351	terbutaline
Dinh Xuan 1989	7	1.98263	59.2029	57.2202	terbutaline
Dinh Xuan 1989	8	-14.6551	4.56822	19.2233	terbutaline
Dinh Xuan 1989	9	29.4124	58.5284	29.116	terbutaline
Dinh Xuan 1989	10	-1.61472	30.8738	32.4885	terbutaline
	Mean	-0.0509313	41.0796						Correlation		Means:	-0.0509313	41.0796
	SD	11.2504	18.5522						0.58042
												Absolute	Relative
													scale
											Difference	41.1306	1.00124
											STDEV	15.1151
											SE	4.77981	0.116355
								Taking into account the Pre-drug - Post-drug change in Table 2
								Table 1: FEV1 decline post-exerc			Table 2: FEV1 increase by drug
								Salmeterol	Placebo		Salmeterol	Placebo
Green1992	1	-20.3445	40.6	60.9445	salmeterol			-3.3	40.6		16.5	0
Green1992	2	-28.7112	36.0232	64.7344	salmeterol			7.8	44.8		39.6	15.9						13			13
Green1992	3	-3.7375	31.6922	35.4297	salmeterol			3.5	32.9		7.5	1.8
Green1992	4	-19.0415	3.8208	22.8623	salmeterol			8.5	11.6		30.1	8.8
Green1992	5	-6.5123	24.2656	30.7779	salmeterol			7.3	21.6		14.9	-3.4
Green1992	6	-27.5072	41.5	69.0072	salmeterol			7.2	41.5		37.4	0
Green1992	7	-23.0488	3.1065	26.1553	salmeterol			-2.2	13.1		20.4	11.5
Green1992	8	-37.7576	31.8826	69.6402	salmeterol			4.6	36.1		44.4	6.6
Green1992	9	-9.7404	14.3056	24.046	salmeterol			-1.8	20.8		7.8	8.2
Green1992	10	-7.3856	24.9971	32.3827	salmeterol			1.3	23.7		8.8	-1.7
Green1992	11	0	1.3378	1.3378	salmeterol			0	2.7		0	1.4
Green1992	12	-4.4	5.9392	10.3392	salmeterol			0	14.8		4.4	10.4
Green1992	13	1.6	15.7978	14.1978	salmeterol			1.6	16.3		0	0.6
	Mean	-14.3528	21.1745				Means:	2.65385	24.6538		17.8308	4.62308
	SD	12.4633	14.6905
	check	0	2.22045e-14	2.22045e-14	salmeterol			50	28.5714		100	40
									Correlation		Means:	-14.3528	21.1745
									-0.455319		SD:	12.4633	14.6905
												Absolute	Relative
													scale
											Difference	35.5273	1.67784
											STDEV	23.1921
											SE	6.43234	0.303778
								Table 1: FEV1 decline is calculated as delta/B-2
								Terbutaline			Placebo
								B-2	delta		B-2	delta
Henriksen1983	1	13.0841	35.5769	22.4928	terbutaline			107	14		104	37						14				14
Henriksen1983	2	10	41.4894	31.4894	terbutaline			100	10		94	39
Henriksen1983	3	2.0202	15.0538	13.0336	terbutaline			99	2		93	14
Henriksen1983	4	14.2857	60.4938	46.2081	terbutaline			98	14		81	49
Henriksen1983	5	60.8696	65	4.13043	terbutaline			69	42		60	39
Henriksen1983	6	27.7778	47.619	19.8413	terbutaline			72	20		63	30
Henriksen1983	7	83.1776	73.0769	-10.1006	terbutaline			107	89		104	76
Henriksen1983	8	34.2105	41.3793	7.16878	terbutaline			76	26		58	24
Henriksen1983	9	17.7778	35.5556	17.7778	terbutaline			90	16		90	32
Henriksen1983	10	8.91089	31.5217	22.6108	terbutaline			101	9		92	29
Henriksen1983	11	39.5349	43.1373	3.60237	terbutaline			86	34		51	22
Henriksen1983	12	30.6667	47.561	16.8943	terbutaline			75	23		82	39
Henriksen1983	13	34.7826	48.7179	13.9353	terbutaline			92	32		78	38
Henriksen1983	14	50	61.9718	11.9718	terbutaline			74	37		71	44
	Mean	30.507	46.2967				Means:	89	26.2857		80.0714	36.5714
	SD	22.5733	15.2049				SD:	13.5647	21.4814		17.2425	14.6378
							SE:	3.62531	5.74115		4.60824	3.9121
									Correlation		Means:	30.507	46.2967
									0.816927		SD:	22.5733	15.2049
												Absolute	Relative
													scale
											Difference	15.7897	0.341055
											STDEV	13.415
											SE	3.58532	0.0774421
								Correction of salbutamol to decline from the pre-Drug level
		Checking #1
								Table III
		8.10811						FEV1 decline post-exercise			Post-drug FEV1		Increase
								Salbutamol	Placebo		Salbutamol	Placebo	by salbutamol
Henriksen1992	1	8.10811	46	37.8919	salbutamol			15	46		80	74	1.08108					12		12
Henriksen1992	2	-10.3023	72	82.3023	salbutamol			7	72		102	86	1.18605
Henriksen1992	3	3.95	31	27.05	salbutamol			15	31		113	100	1.13
Henriksen1992	4	-31.0294	40	71.0294	salbutamol			10	40		99	68	1.45588
Henriksen1992	5	29.3827	70	40.6173	salbutamol		X in Fig 1	35	70		88	81	1.08642
Henriksen1992	6	15.1077	38	22.8923	salbutamol			38	38		89	65	1.36923
Henriksen1992	7	-12.987	35	47.987	salbutamol			13	35		100	77	1.2987
Henriksen1992	8	-1.92593	49	50.9259	salbutamol			4	49		86	81	1.06173
Henriksen1992	9	-0.0806452	40	40.0806	salbutamol			15	40		73	62	1.17742
Henriksen1992	10	-32.2222	35	67.2222	salbutamol			-2	35		105	81	1.2963
Henriksen1992	11	-8.8	25	33.8	salbutamol			4	25		85	75	1.13333
Henriksen1992	12	54.7848	44	-10.7848	salbutamol			62	44		94	79	1.18987
	Mean	1.16548	43.75
	SD	24.3368	14.2964				Means:	18	43.75		92.8333	77.4167	1.19914
							SD:	18.2259	14.2964		11.4164	10.1036
							SE:	5.26135	4.12701		3.29562	2.91667
	checl	0			salbutamol			33.3333			150	100	1.5
									Correlation		Means:	1.16548	43.75
									0.272287		SD:	24.3368	14.2964
											SE	7.02542	4.12701
												Absolute	Relative
													scale
											Difference	42.5845	0.97336
											STDEV	24.6413
											SE	7.11332	0.16259
Pearlman2007	1	0	25.8	25.8	salbutamol													15		15
Pearlman2007	2	1.5	55.7	54.2	salbutamol			Table 2: right-hand side: Visit pre-dose at baseline
Pearlman2007	3	0	33	33	salbutamol
Pearlman2007	4	0	42.8	42.8	salbutamol
Pearlman2007	5	0	29.5	29.5	salbutamol
Pearlman2007	6	4	18.3	14.3	salbutamol
Pearlman2007	7	0	20.8	20.8	salbutamol
Pearlman2007	8	5.7	17.1	11.4	salbutamol
Pearlman2007	9	0	0	0	salbutamol
Pearlman2007	10	0	20	20	salbutamol
Pearlman2007	11	5.3	7.3	2	salbutamol
Pearlman2007	12	0	15.5	15.5	salbutamol
Pearlman2007	13	0	18.3	18.3	salbutamol
Pearlman2007	14	0.6	8.9	8.3	salbutamol
Pearlman2007	15	2.5	13.4	10.9	salbutamol
	Mean	1.30667	21.76						Correlation		Means:	1.30667	21.76
	SD	2.06725	14.152						-0.231325		SD:	2.06725	14.152
											SE	0.533762	3.65402
												Absolute	Relative
													scale
											Difference	20.4533	0.939951
											STDEV	14.7678
											SE	3.81302	0.175231
		check #1						Table 1
		1.14167						Salbutamol			Placebo
								Pre-Drug	Post-Exercise		Pre-Drug	Post-Exercise
Robertson1994	1	-14.1667	18.4416	32.6082	salbutamol			3.6	4.11		3.85	3.14						8		8
Robertson1994	2	-7.5188	26.3566	33.8754	salbutamol			1.33	1.43		1.29	0.95
Robertson1994	3	-12.0643	3.11688	15.1812	salbutamol			3.73	4.18		3.85	3.73
Robertson1994	4	4.02477	8.01187	3.9871	salbutamol			3.23	3.1		3.37	3.1
Robertson1994	5	-13.7931	5.79345	19.5866	salbutamol			3.77	4.29		3.97	3.74
Robertson1994	6	-2.15827	-0.248756	1.90952	salbutamol			4.17	4.26		4.02	4.03
Robertson1994	7	-11	2.51142	13.5114	salbutamol			4	4.44		4.38	4.27
Robertson1994	8	-39.4958	2.65487	42.1507	salbutamol			1.19	1.66		1.13	1.1
	Mean	-12.0215	8.32973
	SD	12.7541	9.26261				Means:	3.1275	3.43375		3.2325	3.0075
							SD:	1.18578	1.23723		1.27929	1.28708
									Correlation		Means:	-12.0215	8.32973
									0.150495		SD:	12.7541	9.26261
												Absolute	Relative
													scale
											Difference	20.3513	2.44321
											STDEV	14.5912
											SE	5.15878	0.619321
Schoeffel1981	1	0	32	32	metaproterenol													10							10
Schoeffel1981	2	0	38.8	38.8	metaproterenol
Schoeffel1981	3	0	37.8	37.8	metaproterenol
Schoeffel1981	4	0	41.6	41.6	metaproterenol
Schoeffel1981	5	3.5	11.5	8	metaproterenol
Schoeffel1981	6	7.4	38.4	31	metaproterenol
Schoeffel1981	7	14.4	55.6	41.2	metaproterenol
Schoeffel1981	8	16.2	46.8	30.6	metaproterenol
Schoeffel1981	9	3.6	25.7	22.1	metaproterenol
Schoeffel1981	10	10.7	47.4	36.7	metaproterenol
	Mean	5.58	37.56						Correlation		Means:	5.58	37.56
	SD	6.26184	12.3692						0.555259		SD:	6.26184	12.3692
	SE	1.98017	3.91147								SE:	1.98017	3.91147
												Absolute	Relative
													scale
											Difference	31.98	0.851438
											STDEV	10.305
											SE	3.25873	0.0867605
Simons1997	1	-14.5078	19.895	34.4028	salmeterol													11			11
Simons1997	2	-0.805987	21.3429	22.1489	salmeterol
Simons1997	3	-4.67473	18.7601	23.4348	salmeterol
Simons1997	4	-10.1554	16.5797	26.7351	salmeterol
Simons1997	5	-13.863	16.8208	30.6838	salmeterol
Simons1997	6	-1.93437	22.3831	24.3175	salmeterol
Simons1997	7	-0.402994	12.543	12.946	salmeterol
Simons1997	8	-7.81808	48.1825	56.0006	salmeterol
Simons1997	9	-9.26885	14.2256	23.4944	salmeterol
Simons1997	10	-12.4928	27.5299	40.0227	salmeterol
Simons1997	11	-11.445	41.6335	53.0785	salmeterol
	Mean	-7.94264	23.6269						Correlation		Means:	-7.94264	23.6269
	SD	5.21871	11.3756						-0.182184		SD:	5.21871	11.3756
												Absolute	Relative
	These below were published for 14, thus the above N = 11 captures the distribution												scale
	Mean	-7	24								Difference	31.5696	1.33617
	SD	6	12								STDEV	13.3518
											SE	4.02573	0.170387
								Bitolterol			Placebo
								Pre-Drug	Post-Exercise		Pre-Drug	Post-Exercise
Walker1986	1	30.8311	64.1026	33.2715	bitolterol			3.73	2.58		3.12	1.12						12						12
Walker1986	2	-11.6667	29.8305	41.4972	bitolterol			3	3.35		2.95	2.07
Walker1986	3	-10.5485	55.0661	65.6146	bitolterol			4.74	5.24		4.54	2.04
Walker1986	4	-8.69565	32.3591	41.0547	bitolterol			4.6	5		4.79	3.24
Walker1986	5	1.5625	16.9811	15.4186	bitolterol			3.2	3.15		3.18	2.64
Walker1986	6	4.64135	29.588	24.9467	bitolterol			2.37	2.26		2.67	1.88
Walker1986	7	-10	16.0458	26.0458	bitolterol			3.4	3.74		3.49	2.93
Walker1986	8	-14.4737	7.66551	22.1392	bitolterol			3.8	4.35		2.87	2.65
Walker1986	9	-35.3909	32.9032	68.2942	bitolterol			2.43	3.29		3.1	2.08
Walker1986	10	-8.81543	14.6006	23.416	bitolterol			3.63	3.95		3.63	3.1
Walker1986	11	-68.1614	4.86891	73.0303	bitolterol			2.23	3.75		2.67	2.54
Walker1986	12	-3.06122	9.97783	13.0391	bitolterol			4.9	5.05		4.51	4.06
	Mean	-11.1482	26.1658				Means:	3.5025	3.80917		3.46	2.52917
	SD	23.5511	18.4925				SD:	0.917111	0.960648		0.753634	0.764038
	SE	6.79863	5.33833				SE:	0.264747	0.277315		0.217555	0.220559
									Correlation		Means:	-11.1482	26.1658
									0.522542		SD:	23.5511	18.4925
											SE	6.79863	5.33833
												Absolute	Relative
													scale
											Difference	37.314	1.42606
											STDEV	21.0113
											SE	6.06544	0.231808
Participants:	187																	187		89	36	24	16	12	10		187
																		14		6	3	2	1	1	1		14
																				Salbutamol	Salmeterol	Terbutaline	Reproterol	Bitolterol	Metaproterenol
	Min	-68.1614	-2.4	-27
	Max	83.1776	82.4	82.3023
	Median	1.99131	28	26.1006
	Correlation	0.394316

## Sheet: bAgonist
Study	ID	bAgon	Placebo	Diff	Type
Anderson2001	705	-7.85	-25.8	17.95	salbutamol
Anderson2001	709	-8.7	-61.6	52.9	salbutamol
Anderson2001	713	-5.2	-18.3	13.1	salbutamol
Anderson2001	716	-32.45	-50.1	17.65	salbutamol
Anderson2001	717	0	-33.8	33.8	salbutamol
Anderson2001	718	-1.15	-14.1	12.95	salbutamol
Anderson2001	719	-4.95	-32.4	27.45	salbutamol
Anderson2001	720	-16.25	-15.3	-0.95	salbutamol
Anderson2001	721	-2	-31.5	29.5	salbutamol
Anderson2001	722	-1	-24.2	23.2	salbutamol
Anderson2001	723	-14.25	-59.2	44.95	salbutamol
Anderson2001	746	-19.3	-25.6	6.3	salbutamol
Anderson2001	747	-14	-32.4	18.4	salbutamol
Anderson2001	749	-10.8	-45.3	34.5	salbutamol
Anderson2001	764	-7.45	-37.1	29.65	salbutamol
Anderson2001	770	3	-52.5	55.5	salbutamol
Anderson2001	772	-5	-40.2	35.2	salbutamol
Anderson2001	774	-53.65	-71.1	17.45	salbutamol
Anderson2001	777	-4.3	-40.6	36.3	salbutamol
Anderson2001	778	-9.8	-50.6	40.8	salbutamol
Anderson2001	783	-18.2	-45.4	27.2	salbutamol
Anderson2001	785	-33.35	-60	26.65	salbutamol
Anderson2001	729	-0.8	-9.7	8.9	salbutamol
Anderson2001	732	-7.75	-60.7	52.95	salbutamol
Anderson2001	735	-7.8	-55.2	47.4	salbutamol
Anderson2001	737	-12	-59.6	47.6	salbutamol
Anderson2001	738	-1.15	-11.6	10.45	salbutamol
Boner1994	1	-27	-10	-17	salbutamol
Boner1994	2	3	-2	5	salbutamol
Boner1994	3	-27	-34	7	salbutamol
Boner1994	4	-10	-21	11	salbutamol
Boner1994	5	0	-3	3	salbutamol
Boner1994	6	-7	0	-7	salbutamol
Boner1994	7	4	1	3	salbutamol
Boner1994	8	1	-20	21	salbutamol
Boner1994	9	-1	-3	2	salbutamol
Boner1994	10	5	-9	14	salbutamol
Boner1994	11	1	-16	17	salbutamol
Boner1994	12	-16	-8	-8	salbutamol
Boner1994	13	-18	-24	6	salbutamol
Boner1994	14	-50	-23	-27	salbutamol
Boner1994	17	-1	-45	44	salbutamol
de Benedictis 1996	1	-6	-35	29	salmeterol
de Benedictis 1996	2	-10	-48	38	salmeterol
de Benedictis 1996	3	0	-30	30	salmeterol
de Benedictis 1996	4	0	-35	35	salmeterol
de Benedictis 1996	5	-5	-19	14	salmeterol
de Benedictis 1996	6	-3	-61	58	salmeterol
de Benedictis 1996	7	-4	-19	15	salmeterol
de Benedictis 1996	8	-6	-60	54	salmeterol
de Benedictis 1996	9	-3	-27	24	salmeterol
de Benedictis 1996	10	-3	-54	51	salmeterol
de Benedictis 1996	11	-8	-20	12	salmeterol
de Benedictis 1996	12	0	-28	28	salmeterol
de Benedictis 1998	1	-3	-39	36	salbutamol
de Benedictis 1998	2	-3	-26	23	salbutamol
de Benedictis 1998	3	-3	-65	62	salbutamol
de Benedictis 1998	4	-13	-16	3	salbutamol
de Benedictis 1998	5	0	0	0	salbutamol
de Benedictis 1998	6	-5	-11	6	salbutamol
de Benedictis 1998	7	0	-11	11	salbutamol
de Benedictis 1998	8	0	-28	28	salbutamol
de Benedictis 1998	9	0	-52	52	salbutamol
de Benedictis 1998	10	-12	-33	21	salbutamol
de Benedictis 1998	11	-2	-15	13	salbutamol
de Benedictis 1998	12	-4	-13	9	salbutamol
Debelic1988	1	-9.1	-50	40.9	reproterol
Debelic1988	2	22	-34.4	56.4	reproterol
Debelic1988	3	9.7	-23.1	32.8	reproterol
Debelic1988	4	16	-21.1	37.1	reproterol
Debelic1988	5	0	-53.3	53.3	reproterol
Debelic1988	6	-3	-37.1	34.1	reproterol
Debelic1988	7	23.1	-56.7	79.8	reproterol
Debelic1988	8	-14.3	-45.2	30.9	reproterol
Debelic1988	9	-66.7	-82.4	15.7	reproterol
Debelic1988	10	-15.9	-25.8	9.9	reproterol
Debelic1988	11	-29.4	-56.3	26.9	reproterol
Debelic1988	12	-22.6	-52.8	30.2	reproterol
Debelic1988	13	16.7	2.4	14.3	reproterol
Debelic1988	14	-29.1	-7	-22.1	reproterol
Debelic1988	15	-58.3	-37.5	-20.8	reproterol
Debelic1988	16	-40.9	-36.4	-4.5	reproterol
Dinh Xuan 1989	1	5.59939	-44.2162	49.8156	terbutaline
Dinh Xuan 1989	2	2.83811	-38.5809	41.4191	terbutaline
Dinh Xuan 1989	3	1.54201	-49.2879	50.8299	terbutaline
Dinh Xuan 1989	4	1.88012	-47.2592	49.1393	terbutaline
Dinh Xuan 1989	5	1.48566	-60.333	61.8186	terbutaline
Dinh Xuan 1989	6	2.28922	-17.9458	20.2351	terbutaline
Dinh Xuan 1989	7	-1.98263	-59.2029	57.2202	terbutaline
Dinh Xuan 1989	8	14.6551	-4.56822	19.2233	terbutaline
Dinh Xuan 1989	9	-29.4124	-58.5284	29.116	terbutaline
Dinh Xuan 1989	10	1.61472	-30.8738	32.4885	terbutaline
Green1992	1	20.3445	-40.6	60.9445	salmeterol
Green1992	2	28.7112	-36.0232	64.7344	salmeterol
Green1992	3	3.7375	-31.6922	35.4297	salmeterol
Green1992	4	19.0415	-3.8208	22.8623	salmeterol
Green1992	5	6.5123	-24.2656	30.7779	salmeterol
Green1992	6	27.5072	-41.5	69.0072	salmeterol
Green1992	7	23.0488	-3.1065	26.1553	salmeterol
Green1992	8	37.7576	-31.8826	69.6402	salmeterol
Green1992	9	9.7404	-14.3056	24.046	salmeterol
Green1992	10	7.3856	-24.9971	32.3827	salmeterol
Green1992	11	0	-1.3378	1.3378	salmeterol
Green1992	12	4.4	-5.9392	10.3392	salmeterol
Green1992	13	-1.6	-15.7978	14.1978	salmeterol
Henriksen1983	1	-13.0841	-35.5769	22.4928	terbutaline
Henriksen1983	2	-10	-41.4894	31.4894	terbutaline
Henriksen1983	3	-2.0202	-15.0538	13.0336	terbutaline
Henriksen1983	4	-14.2857	-60.4938	46.2081	terbutaline
Henriksen1983	5	-60.8696	-65	4.13043	terbutaline
Henriksen1983	6	-27.7778	-47.619	19.8413	terbutaline
Henriksen1983	7	-83.1776	-73.0769	-10.1006	terbutaline
Henriksen1983	8	-34.2105	-41.3793	7.16878	terbutaline
Henriksen1983	9	-17.7778	-35.5556	17.7778	terbutaline
Henriksen1983	10	-8.91089	-31.5217	22.6108	terbutaline
Henriksen1983	11	-39.5349	-43.1373	3.60237	terbutaline
Henriksen1983	12	-30.6667	-47.561	16.8943	terbutaline
Henriksen1983	13	-34.7826	-48.7179	13.9353	terbutaline
Henriksen1983	14	-50	-61.9718	11.9718	terbutaline
Henriksen1992	1	-8.10811	-46	37.8919	salbutamol
Henriksen1992	2	10.3023	-72	82.3023	salbutamol
Henriksen1992	3	-3.95	-31	27.05	salbutamol
Henriksen1992	4	31.0294	-40	71.0294	salbutamol
Henriksen1992	5	-29.3827	-70	40.6173	salbutamol
Henriksen1992	6	-15.1077	-38	22.8923	salbutamol
Henriksen1992	7	12.987	-35	47.987	salbutamol
Henriksen1992	8	1.92593	-49	50.9259	salbutamol
Henriksen1992	9	0.0806452	-40	40.0806	salbutamol
Henriksen1992	10	32.2222	-35	67.2222	salbutamol
Henriksen1992	11	8.8	-25	33.8	salbutamol
Henriksen1992	12	-54.7848	-44	-10.7848	salbutamol
Pearlman2007	1	0	-25.8	25.8	salbutamol
Pearlman2007	2	-1.5	-55.7	54.2	salbutamol
Pearlman2007	3	0	-33	33	salbutamol
Pearlman2007	4	0	-42.8	42.8	salbutamol
Pearlman2007	5	0	-29.5	29.5	salbutamol
Pearlman2007	6	-4	-18.3	14.3	salbutamol
Pearlman2007	7	0	-20.8	20.8	salbutamol
Pearlman2007	8	-5.7	-17.1	11.4	salbutamol
Pearlman2007	9	0	0	0	salbutamol
Pearlman2007	10	0	-20	20	salbutamol
Pearlman2007	11	-5.3	-7.3	2	salbutamol
Pearlman2007	12	0	-15.5	15.5	salbutamol
Pearlman2007	13	0	-18.3	18.3	salbutamol
Pearlman2007	14	-0.6	-8.9	8.3	salbutamol
Pearlman2007	15	-2.5	-13.4	10.9	salbutamol
Robertson1994	1	14.1667	-18.4416	32.6082	salbutamol
Robertson1994	2	7.5188	-26.3566	33.8754	salbutamol
Robertson1994	3	12.0643	-3.11688	15.1812	salbutamol
Robertson1994	4	-4.02477	-8.01187	3.9871	salbutamol
Robertson1994	5	13.7931	-5.79345	19.5866	salbutamol
Robertson1994	6	2.15827	0.248756	1.90952	salbutamol
Robertson1994	7	11	-2.51142	13.5114	salbutamol
Robertson1994	8	39.4958	-2.65487	42.1507	salbutamol
Schoeffel1981	1	0	-32	32	metaproterenol
Schoeffel1981	2	0	-38.8	38.8	metaproterenol
Schoeffel1981	3	0	-37.8	37.8	metaproterenol
Schoeffel1981	4	0	-41.6	41.6	metaproterenol
Schoeffel1981	5	-3.5	-11.5	8	metaproterenol
Schoeffel1981	6	-7.4	-38.4	31	metaproterenol
Schoeffel1981	7	-14.4	-55.6	41.2	metaproterenol
Schoeffel1981	8	-16.2	-46.8	30.6	metaproterenol
Schoeffel1981	9	-3.6	-25.7	22.1	metaproterenol
Schoeffel1981	10	-10.7	-47.4	36.7	metaproterenol
Simons1997	1	14.5078	-19.895	34.4028	salmeterol
Simons1997	2	0.805987	-21.3429	22.1489	salmeterol
Simons1997	3	4.67473	-18.7601	23.4348	salmeterol
Simons1997	4	10.1554	-16.5797	26.7351	salmeterol
Simons1997	5	13.863	-16.8208	30.6838	salmeterol
Simons1997	6	1.93437	-22.3831	24.3175	salmeterol
Simons1997	7	0.402994	-12.543	12.946	salmeterol
Simons1997	8	7.81808	-48.1825	56.0006	salmeterol
Simons1997	9	9.26885	-14.2256	23.4944	salmeterol
Simons1997	10	12.4928	-27.5299	40.0227	salmeterol
Simons1997	11	11.445	-41.6335	53.0785	salmeterol
Walker1986	1	-30.8311	-64.1026	33.2715	bitolterol
Walker1986	2	11.6667	-29.8305	41.4972	bitolterol
Walker1986	3	10.5485	-55.0661	65.6146	bitolterol
Walker1986	4	8.69565	-32.3591	41.0547	bitolterol
Walker1986	5	-1.5625	-16.9811	15.4186	bitolterol
Walker1986	6	-4.64135	-29.588	24.9467	bitolterol
Walker1986	7	10	-16.0458	26.0458	bitolterol
Walker1986	8	14.4737	-7.66551	22.1392	bitolterol
Walker1986	9	35.3909	-32.9032	68.2942	bitolterol
Walker1986	10	8.81543	-14.6006	23.416	bitolterol
Walker1986	11	68.1614	-4.86891	73.0303	bitolterol
Walker1986	12	3.06122	-9.97783	13.0391	bitolterol

## Sheet: Figs_IPD
Measurement of IPD studies that reported results only in a figure
	Scale
	FEV1	Pixels	FEV1	Pixels	Participant	Terbutaline	Placebo
	% of baseline		% of baseline
Dinh Xuan 1989	130	1033	20	2985
					1
				Pixels:		1466	2350
				FEV1 % of baseline:		105.599	55.7838		1 minute for both
				FEV1 decline (%):		5.59939	-44.2162
					2
				Pixels:		1515	2250
				FEV1 % of baseline:		102.838	61.4191		5 minute for both
				FEV1 decline (%):		2.83811	-38.5809
					3
				Pixels:		1538	2440
				FEV1 % of baseline:		101.542	50.7121		5 minute for placebo, 1 minute for terbutaline
				FEV1 decline (%):		1.54201	-49.2879
					4
				Pixels:		1532	2404
				FEV1 % of baseline:		101.88	52.7408		20 minute for placebo, 5 or 20 minute for terbutaline
				FEV1 decline (%):		1.88012	-47.2592
					5
				Pixels:		1539	2636
				FEV1 % of baseline:		101.486	39.667		5 minute for both
				FEV1 decline (%):		1.48566	-60.333
					test
				Pixels:		2985	1911
				FEV1 % of baseline:		20	80.5225
	130	3395	20	5352
					6
				Pixels:		3888	4248
				FEV1 % of baseline:		102.289	82.0542		5 minute for placebo, 1 minute for terbutaline
				FEV1 decline (%):		2.28922	-17.9458
					7
				Pixels:		3964	4982
				FEV1 % of baseline:		98.0174	40.7971		5 minute for both
				FEV1 decline (%):		-1.98263	-59.2029
					8
				Pixels:		3668	4010
				FEV1 % of baseline:		114.655	95.4318		20 minute for placebo, 45 minute for terbutaline
				FEV1 decline (%):		14.6551	-4.56822
					9
				Pixels:		4452	4970
				FEV1 % of baseline:		70.5876	41.4716		10 minute for placebo, 5 minute for terbutaline
				FEV1 decline (%):		-29.4124	-58.5284
					10
				Pixels:		3900	4478
				FEV1 % of baseline:		101.615	69.1262		10 minute for placebo, 5 minute for terbutaline
				FEV1 decline (%):		1.61472	-30.8738
					test
				Pixels:		5352	4281
				FEV1 % of baseline:		20	80.1993
	Scale for Pre-placebo
	FEV1	Pixels	FEV1	Pixels	Participant	Salmeterol	Placebo
	% of predicted		% of predicted
Simons 1997	140	436	0	2172
					test	2172	436
						0	140
	Slanting of the scale
			Post-Placebo	2166
		429	Pre-salmeterol	2166
			Post-salmeterol	2166
					1. Square white
				Pixels:	pre	760	714
				FEV1 % of predicted:		113.322	117.581		Slanting is taken into account in the calculation of the post-placebo, and the salmeterol measurements
				Pixels:	post	580	954
				FEV1 % of predicted:		127.83	97.6857
				FEV1 decline (%):		14.5078	-19.895
					2. Diamond black
				Pixels:	pre	730	776
				FEV1 % of predicted:		115.74	112.581
				Pixels:	post	720	1034
				FEV1 % of predicted:		116.546	91.2378
				FEV1 decline (%):		0.805987	-21.3429
					3. Diamond white
				Pixels:	pre	894	854
				FEV1 % of predicted:		102.522	106.29
				Pixels:	post	836	1080
				FEV1 % of predicted:		107.196	87.5302
				FEV1 decline (%):		4.67473	-18.7601
					4. 3-line cross black
				Pixels:	pre	920	945
				FEV1 % of predicted:		100.426	98.9516
				Pixels:	post	794	1144
				FEV1 % of predicted:		110.581	82.3719
				FEV1 decline (%):		10.1554	-16.5797
					5. Star, white inside
				Pixels:	pre	1124	960
				FEV1 % of predicted:		83.9839	97.7419
				Pixels:	post	952	1162
				FEV1 % of predicted:		97.8469	80.9211
				FEV1 decline (%):		13.863	-16.8208
					6. Cross X white
				Pixels:	pre	960	938
				FEV1 % of predicted:		97.2021	99.5161
				Pixels:	post	936	1209
				FEV1 % of predicted:		99.1364	77.133
				FEV1 decline (%):		1.93437	-22.3831
					7. Plus sign big black
				Pixels:	pre	936	1091
				FEV1 % of predicted:		99.1364	87.1774
				Pixels:	post	931	1240
				FEV1 % of predicted:		99.5394	74.6344
				FEV1 decline (%):		0.402994	-12.543
					8. Circle black
				Pixels:	pre	866	770
				FEV1 % of predicted:		104.778	113.065
				Pixels:	post	769	1361
				FEV1 % of predicted:		112.596	64.882
				FEV1 decline (%):		7.81808	-48.1825
					9. Circle white
				Pixels:	pre	1150	1306
				FEV1 % of predicted:		81.8883	69.8387
				Pixels:	post	1035	1476
				FEV1 % of predicted:		91.1572	55.6131
				FEV1 decline (%):		9.26885	-14.2256
					10. Square black
				Pixels:	pre	1050	1187
				FEV1 % of predicted:		89.9482	79.4355
				Pixels:	post	895	1522
				FEV1 % of predicted:		102.441	51.9056
				FEV1 decline (%):		12.4928	-27.5299
					11. Cross X black
				Pixels:	pre	1212	1212
				FEV1 % of predicted:		76.8912	77.4194
				Pixels:	post	1070	1722
				FEV1 % of predicted:		88.3362	35.7858
				FEV1 decline (%):		11.445	-41.6335

## Sheet: SD_from_IPD
Study	ID	Placebo
Anderson2001	705	25.8
Anderson2001	709	61.6
Anderson2001	713	18.3
Anderson2001	716	50.1
Anderson2001	717	33.8
Anderson2001	718	14.1
Anderson2001	719	32.4
Anderson2001	720	15.3
Anderson2001	721	31.5
Anderson2001	722	24.2
Anderson2001	723	59.2
Anderson2001	746	25.6
Anderson2001	747	32.4
Anderson2001	749	45.3
Anderson2001	764	37.1
Anderson2001	770	52.5
Anderson2001	772	40.2
Anderson2001	774	71.1
Anderson2001	777	40.6
Anderson2001	778	50.6
Anderson2001	783	45.4
Anderson2001	785	60
Anderson2001	729	9.7
Anderson2001	732	60.7
Anderson2001	735	55.2
Anderson2001	737	59.6
Anderson2001	738	11.6
Boner1994	1	10
Boner1994	2	2
Boner1994	3	34
Boner1994	4	21
Boner1994	5	3
Boner1994	6	0
Boner1994	7	-1
Boner1994	8	20
Boner1994	9	3
Boner1994	10	9
Boner1994	11	16
Boner1994	12	8
Boner1994	13	24
Boner1994	14	23
Boner1994	17	45
		Placebo							Half the square of the difference
		1h	12h		Error from mean
de Benedictis 1996	1	35	26		4.5				40.5
de Benedictis 1996	2	48	46		1				2
de Benedictis 1996	3	30	8		11				242
de Benedictis 1996	4	35	29		3				18
de Benedictis 1996	5	19	23		-2				8
de Benedictis 1996	6	61	50		5.5				60.5
de Benedictis 1996	7	19	25		-3				18
de Benedictis 1996	8	60	50		5				50
de Benedictis 1996	9	27	23		2				8
de Benedictis 1996	10	54	48		3				18
de Benedictis 1996	11	20	18		1				2
de Benedictis 1996	12	28	25		1.5				4.5
			N	12	SD	Var	Var*N
					3.66469	13.4299	161.159
de Benedictis 1998	1	39
de Benedictis 1998	2	26
de Benedictis 1998	3	65
de Benedictis 1998	4	16
de Benedictis 1998	5	0
de Benedictis 1998	6	11
de Benedictis 1998	7	11
de Benedictis 1998	8	28
de Benedictis 1998	9	52
de Benedictis 1998	10	33
de Benedictis 1998	11	15
de Benedictis 1998	12	13
Debelic1988	1	50
Debelic1988	2	34.4
Debelic1988	3	23.1
Debelic1988	4	21.1
Debelic1988	5	53.3
Debelic1988	6	37.1
Debelic1988	7	56.7
Debelic1988	8	45.2
Debelic1988	9	82.4
Debelic1988	10	25.8
Debelic1988	11	56.3
Debelic1988	12	52.8
Debelic1988	13	-2.4
Debelic1988	14	7
Debelic1988	15	37.5
Debelic1988	16	36.4
Dinh Xuan 1989	1	44.2162
Dinh Xuan 1989	2	38.5809
Dinh Xuan 1989	3	49.2879
Dinh Xuan 1989	4	47.2592
Dinh Xuan 1989	5	60.333
Dinh Xuan 1989	6	17.9458
Dinh Xuan 1989	7	59.2029
Dinh Xuan 1989	8	4.56822
Dinh Xuan 1989	9	58.5284
Dinh Xuan 1989	10	30.8738
		Placebo
		1 h	5 h
Green1992	1	40.6	44.2		-1.8				6.48
Green1992	2	36.0232	31.2		2.4116				11.6316
Green1992	3	31.6922	17.6		7.0461				99.2951
Green1992	4	3.8208	17.5		-6.8396				93.5603
Green1992	5	24.2656	15.4		4.4328				39.2994
Green1992	6	41.5	32.2		4.65				43.245
Green1992	7	3.1065	1		1.05325				2.21867
Green1992	8	31.8826	38.8		-3.4587				23.9252
Green1992	9	14.3056	37.5		-11.5972				268.99
Green1992	10	24.9971	21.7		1.64855				5.43543
Green1992	11	1.3378	4		-1.3311				3.54365
Green1992	12	5.9392	18.6		-6.3304				80.1479
Green1992	13	15.7978	15.2		0.2989				0.178682
			N	13	SD	Var	Var*N
					5.25646	27.6303	359.194
Henriksen1983	1	35.5769
Henriksen1983	2	41.4894
Henriksen1983	3	15.0538
Henriksen1983	4	60.4938
Henriksen1983	5	65
Henriksen1983	6	47.619
Henriksen1983	7	73.0769
Henriksen1983	8	41.3793
Henriksen1983	9	35.5556
Henriksen1983	10	31.5217
Henriksen1983	11	43.1373
Henriksen1983	12	47.561
Henriksen1983	13	48.7179
Henriksen1983	14	61.9718
		Placebo
		Test 1	Test 2
Henriksen1992	1	46	40		3				18
Henriksen1992	2	72
Henriksen1992	3	31	36		-2.5				12.5
Henriksen1992	4	40	34		3				18
Henriksen1992	5	70	62		4				32
Henriksen1992	6	38	37		0.5				0.5
Henriksen1992	7	35	33		1				2
Henriksen1992	8	49	63		-7				98
Henriksen1992	9	40	38		1				2
Henriksen1992	10	35	31		2				8
Henriksen1992	11	25	20		2.5				12.5
Henriksen1992	12	44
						Var	Var*N
			N	10	3.26811	10.6806	106.806
Pearlman2007	1	25.8
Pearlman2007	2	55.7
Pearlman2007	3	33
Pearlman2007	4	42.8
Pearlman2007	5	29.5
Pearlman2007	6	18.3
Pearlman2007	7	20.8
Pearlman2007	8	17.1
Pearlman2007	9	0
Pearlman2007	10	20
Pearlman2007	11	7.3
Pearlman2007	12	15.5
Pearlman2007	13	18.3
Pearlman2007	14	8.9
Pearlman2007	15	13.4
Robertson1994	1	18.4416
Robertson1994	2	26.3566
Robertson1994	3	3.11688
Robertson1994	4	8.01187
Robertson1994	5	5.79345
Robertson1994	6	-0.248756
Robertson1994	7	2.51142
Robertson1994	8	2.65487
		Placebo
		Test 1	Test 2
Schoeffel1981	1	32	28		2				8
Schoeffel1981	2	38.8	36.8		1				2
Schoeffel1981	3	37.8	21.6		8.1				131.22
Schoeffel1981	4	41.6	34.7		3.45				23.805
Schoeffel1981	5	11.5	4		3.75				28.125
Schoeffel1981	6	38.4	36		1.2				2.88
Schoeffel1981	7	55.6	52.7		1.45				4.205
Schoeffel1981	8	46.8	37		4.9				48.02
Schoeffel1981	9	25.7	31.5		-2.9				16.82
Schoeffel1981	10	47.4	39.2		4.1				33.62
			N	10	SD	Var	Var*N
					2.90932	8.46414	84.6414
Simons1997	1	19.895
Simons1997	2	21.3429
Simons1997	3	18.7601
Simons1997	4	16.5797
Simons1997	5	16.8208
Simons1997	6	22.3831
Simons1997	7	12.543
Simons1997	8	48.1825
Simons1997	9	14.2256
Simons1997	10	27.5299
Simons1997	11	41.6335
Walker1986	1	64.1026
Walker1986	2	29.8305
Walker1986	3	55.0661
Walker1986	4	32.3591
Walker1986	5	16.9811
Walker1986	6	29.588
Walker1986	7	16.0458
Walker1986	8	7.66551
Walker1986	9	32.9032						Sum Var	1651.65
Walker1986	10	14.6006						per N	36.7032
Walker1986	11	4.86891						SD	6.05832
Walker1986	12	9.97783
Participants:	187
	SD	18.8779
	Min	-2.4		N			Sum of variance
	Max	82.4		45			711.8
	Median	31.5
						Variance	15.8178
	Correlation
						SD	3.97716
			rho	0.89701	Based on 6 pp as SD
			corrected beta	-0.655522
			Our slope	-0.691

## Sheet: TwoPlacebos
Study	Placebo1	Placebo2
deBenedictis1996	35.000	26.000
deBenedictis1996	48.000	46.000
deBenedictis1996	30.000	8.000
deBenedictis1996	35.000	29.000
deBenedictis1996	19.000	23.000
deBenedictis1996	61.000	50.000
deBenedictis1996	19.000	25.000
deBenedictis1996	60.000	50.000
deBenedictis1996	27.000	23.000
deBenedictis1996	54.000	48.000
deBenedictis1996	20.000	18.000
deBenedictis1996	28.000	25.000
Green1992	40.600	39.178
Green1992	36.023	31.200
Green1992	31.692	9.113
Green1992	3.821	11.230
Green1992	24.266	8.886
Green1992	41.500	28.607
Green1992	3.107	-5.237
Green1992	31.883	50.550
Green1992	14.306	33.688
Green1992	24.997	21.700
Green1992	1.338	0.064
Green1992	5.939	12.576
Green1992	15.798	11.808
Henriksen1992	46.000	40.000
Henriksen1992	31.000	36.000
Henriksen1992	40.000	34.000
Henriksen1992	70.000	62.000
Henriksen1992	38.000	37.000
Henriksen1992	35.000	33.000
Henriksen1992	49.000	63.000
Henriksen1992	40.000	38.000
Henriksen1992	35.000	31.000
Henriksen1992	25.000	20.000
Schoeffel1981	32.000	28.000
Schoeffel1981	38.800	36.800
Schoeffel1981	37.800	21.600
Schoeffel1981	41.600	34.700
Schoeffel1981	11.500	4.000
Schoeffel1981	38.400	36.000
Schoeffel1981	55.600	52.700
Schoeffel1981	46.800	37.000
Schoeffel1981	25.700	31.500
Schoeffel1981	47.400	39.200

## Sheet: PlaceboLm
Study	person	FEV1
de Benedictis 1996	1	35
de Benedictis 1996	2	48
de Benedictis 1996	3	30
de Benedictis 1996	4	35
de Benedictis 1996	5	19
de Benedictis 1996	6	61
de Benedictis 1996	7	19
de Benedictis 1996	8	60
de Benedictis 1996	9	27
de Benedictis 1996	10	54
de Benedictis 1996	11	20
de Benedictis 1996	12	28
Green1992	13	40.6
Green1992	14	36.02
Green1992	15	31.6922
Green1992	16	3.8208
Green1992	17	24.2656
Green1992	18	41.5
Green1992	19	3.1065
Green1992	20	31.8826
Green1992	21	14.3056
Green1992	22	24.9971
Green1992	23	1.3378
Green1992	24	5.9392
Green1992	25	15.7978
Henriksen1992	26	46
Henriksen1992	27	31
Henriksen1992	28	40
Henriksen1992	29	70
Henriksen1992	30	38
Henriksen1992	31	35
Henriksen1992	32	49
Henriksen1992	33	40
Henriksen1992	34	35
Henriksen1992	35	25
Schoeffel1981	36	32
Schoeffel1981	37	38.8
Schoeffel1981	38	37.8
Schoeffel1981	39	41.6
Schoeffel1981	40	11.5
Schoeffel1981	41	38.4
Schoeffel1981	42	55.6
Schoeffel1981	43	46.8
Schoeffel1981	44	25.7
Schoeffel1981	45	47.4
de Benedictis 1996	1	26
de Benedictis 1996	2	46
de Benedictis 1996	3	8
de Benedictis 1996	4	29
de Benedictis 1996	5	23
de Benedictis 1996	6	50
de Benedictis 1996	7	25
de Benedictis 1996	8	50
de Benedictis 1996	9	23
de Benedictis 1996	10	48
de Benedictis 1996	11	18
de Benedictis 1996	12	25
Green1992	13	39.178
Green1992	14	31.2
Green1992	15	9.1128
Green1992	16	11.23
Green1992	17	8.8858
Green1992	18	28.6066
Green1992	19	-5.237
Green1992	20	50.5504
Green1992	21	33.6875
Green1992	22	21.7
Green1992	23	0.064
Green1992	24	12.5764
Green1992	25	11.808
Henriksen1992	26	40
Henriksen1992	27	36
Henriksen1992	28	34
Henriksen1992	29	62
Henriksen1992	30	37
Henriksen1992	31	33
Henriksen1992	32	63
Henriksen1992	33	38
Henriksen1992	34	31
Henriksen1992	35	20
Schoeffel1981	36	28
Schoeffel1981	37	36.8
Schoeffel1981	38	21.6
Schoeffel1981	39	34.7
Schoeffel1981	40	4
Schoeffel1981	41	36
Schoeffel1981	42	52.7
Schoeffel1981	43	37
Schoeffel1981	44	31.5
Schoeffel1981	45	39.2
Green1992	13	34.382
Green1992	14	27.4102
Green1992	15	24.606
Green1992	16	7.5156
Green1992	17	25.1742
Green1992	18	37.9564
Green1992	19	10.9774
Green1992	20	47.275
Green1992	21	33.7066
Green1992	22	28.3
Green1992	23	5.4426
Green1992	24	15.5977
Green1992	25	14.7

## Sheet: RegressionToMean
	Calculation of delta, given slope
			square				delta		Observed		Ratio
	sigma	18.9	357.21		795.08		28.1972		6.23		4.52603
EIB data set	slope	-0.69
			0.31
	sigma	18.9
	delta	28		slope	-0.68699
	Example in Hayes p. 920
	sigma	13.6
	delta	9.1		slope	-0.309258
			square				delta
	sigma	13.6	184.96		83.098		9.11581
	slope	-0.31
			0.69

## Sheet: Means
Boninis Analysis 1.1 trials
Study	N		Type	IPData	Figures	bAgonist	Placebo
Anderson 2001	27		salbutamol	IPD		10.9685	39.4037
Blake 1999 Salb 180	24		salbutamol			-9.7	11.4
Boner 1994 Salbutamol	15		salbutamol	IPD		9.53333	14.4667
Bronski 1995 Salb MDI	44		salbutamol			6	23
Bronski 1999 Salm Disk	24		salmeterol		FIGS	1.4	10.5
Bronski 2002 Salb	17		salbutamol		FIGS	8.5	37.1
Carlsen 1995 Salm 25	23		salmeterol			18	30
Cavagni 1993 Salb MDI	9		salbutamol			15.92	28.93
Clarke 1990 Fen	20		fenoterol			-19.9	9.8
Daugbjerg 1996	15		salbutamol			17	29
Debelic 1988 Reproterol	16		reproterol	IPD		12.6125	38.5437
DeBenedictis 1996 Salm 50	12		salmeterol	IPD		4	36.3333
DeBenedictis 1998 Salb	12		salbutamol	IPD		3.75	25.75
Del Col 1993 Salb MDI	15		salbutamol			2.37	26.06
Dinh Xuan 1989 Terb	10		terbutaline	IPD	FIGS	-0.0509313	41.0796
Egglestone 1981 Terb 250	17		terbutaline			1.9	31
Ferrari 2000 Form 12	14		formoterol			5.9	29.3
Green 1992 Salm 50	13		salmeterol	IPD		-14.3528	21.1745
Gronnerod 2000 Form 9	27		formoterol			2.5	18.4
Hawksworth 2002 Salb HFA	24		salbutamol		FIGS	15.4	33.7
Henriksen 1983 Terb	14		terbutaline	IPD		30.507	46.2967
Henriksen 1992 Salb	12		salbutamol	IPD		1.16548	43.75
Hills 1976 Salb	19		salbutamol		FIGS	-4.8	35.9
Kemp 1994 Salb	52		salbutamol			7	27
Konig 1981 Metaprot	24		metaproterenol			15.8	34
Konig 1984 Fen 0.8	12		fenoterol			2.5	27.8
Larsson 1982 Fen	8		fenoterol		FIGS	-22.6	15.7
McAlpine 1990 Form 12	12		formoterol			12.8	32.7
McFadden 1986 Salb (I)	15		salbutamol			-10.8	9.2
McFadden 1986 Salb (II)	20		salbutamol			-17.9	15
Morton 1989 Rimet	10		rimeterol		FIGS	-2.807	24.54
Newnham 1993 Salb 200	11		salbutamol		FIGS	3.8	27.1
Patel 1986 Salb 200	9		salbutamol		FIGS	5.6	27.5
Patessio 1991 Salbutamol	12		salbutamol		FIGS	8.2	24.8
Pearlman 2006 Salb 180	21		salbutamol			3.52	11.11
Pearlman 2007 Salb 90	15		salbutamol	IPD	FIGS	1.30667	21.76
Philip 2007 Salm 50	46		salmeterol			10.2	21.8
Richter 2002 Salm 50	25		salmeterol			7.6	22.4
Shapiro 2002 Salb 180	17		salbutamol			10	31.1
Sturani 1983 Salb 200	12		salbutamol		FIGS	11.8	31.9
VanHaitsma 2010 Salb	10		salbutamol		FIGS	4.1	14.4
Vasquez 1984 Salb 400	12		salbutamol			-0.3	14.3
Walker 1986 Bitolterol	12		bitolterol	IPD		-11.1482	26.1658
Wolley 1990 Terb 500	12		terbutaline		FIGS	16	33.9
			All
Total	790		44	11	14
bitolterol			1
fenoterol			3
formoterol			3
metaproterenol			1
reproterol			1
rimeterol			1
salbutamol			24
salmefanol			0
salmeterol			6
terbutaline			4
tulebuterol			0
			44
salbutamol			24
formoterol			3
salmeterol			6
terbutaline			4
fenoterol			3
			40

## Sheet: Mean_b
Study	N	Type	bAgonist	Placebo
Anderson 2001	27	salbutamol	-10.9685	-39.4037
Blake 1999 Salb 180	24	salbutamol	9.7	-11.4
Boner 1994 Salbutamol	15	salbutamol	-9.53333	-14.4667
Bronski 1995 Salb MDI	44	salbutamol	-6	-23
Bronski 1999 Salm Disk	24	salmeterol	-1.4	-10.5
Bronski 2002 Salb	17	salbutamol	-8.5	-37.1
Carlsen 1995 Salm 25	23	salmeterol	-18	-30
Cavagni 1993 Salb MDI	9	salbutamol	-15.92	-28.93
Clarke 1990 Fen	20	fenoterol	19.9	-9.8
Daugbjerg 1996	15	salbutamol	-17	-29
Debelic 1988 Reproterol	16	reproterol	-12.6125	-38.5437
DeBenedictis 1996 Salm 50	12	salmeterol	-4	-36.3333
DeBenedictis 1998 Salb	12	salbutamol	-3.75	-25.75
Del Col 1993 Salb MDI	15	salbutamol	-2.37	-26.06
Dinh Xuan 1989 Terb	10	terbutaline	0.0509313	-41.0796
Egglestone 1981 Terb 250	17	terbutaline	-1.9	-31
Ferrari 2000 Form 12	14	formoterol	-5.9	-29.3
Green 1992 Salm 50	13	salmeterol	14.3528	-21.1745
Gronnerod 2000 Form 9	27	formoterol	-2.5	-18.4
Hawksworth 2002 Salb HFA	24	salbutamol	-15.4	-33.7
Henriksen 1983 Terb	14	terbutaline	-30.507	-46.2967
Henriksen 1992 Salb	12	salbutamol	-1.16548	-43.75
Hills 1976 Salb	19	salbutamol	4.8	-35.9
Kemp 1994 Salb	52	salbutamol	-7	-27
Konig 1981 Metaprot	24	metaproterenol	-15.8	-34
Konig 1984 Fen 0.8	12	fenoterol	-2.5	-27.8
Larsson 1982 Fen	8	fenoterol	22.6	-15.7
McAlpine 1990 Form 12	12	formoterol	-12.8	-32.7
McFadden 1986 Salb (I)	15	salbutamol	10.8	-9.2
McFadden 1986 Salb (II)	20	salbutamol	17.9	-15
Morton 1989 Rimet	10	rimeterol	2.807	-24.54
Newnham 1993 Salb 200	11	salbutamol	-3.8	-27.1
Patel 1986 Salb 200	9	salbutamol	-5.6	-27.5
Patessio 1991 Salbutamol	12	salbutamol	-8.2	-24.8
Pearlman 2006 Salb 180	21	salbutamol	-3.52	-11.11
Pearlman 2007 Salb 90	15	salbutamol	-1.30667	-21.76
Philip 2007 Salm 50	46	salmeterol	-10.2	-21.8
Richter 2002 Salm 50	25	salmeterol	-7.6	-22.4
Shapiro 2002 Salb 180	17	salbutamol	-10	-31.1
Sturani 1983 Salb 200	12	salbutamol	-11.8	-31.9
VanHaitsma 2010 Salb	10	salbutamol	-4.1	-14.4
Vasquez 1984 Salb 400	12	salbutamol	0.3	-14.3
Walker 1986 Bitolterol	12	bitolterol	11.1482	-26.1658
Wolley 1990 Terb 500	12	terbutaline	-16	-33.9

[truncated: 4 more sheets: Figs_Groups, Table S3, Categories, Chi_and_P]
